# Supplementary material for: Deletion of Ptpmt1 by αMHC-Cre in Mice Results in Left Ventricular Non-Compaction
Source: J Dev Biol. 2025 Jul 18;13(3):25. doi: 10.3390/jdb13030025 (PMC12286240; doi:10.3390/jdb13030025)
Supplement: Supplementary file 1 [file jdb-13-00025-s001.zip]

Archive with 2 entries (2 files):
- Supplementary Table S1 Polymerase chain reaction (PCR) primers..pdf
- Supplementary Table S2 Quantitative Real-Time PCR primers..pdf
